# Supplementary material for: Sustainable Synthesis of Bright Fluorescent Nitrogen-Doped Carbon Dots from Terminalia chebula for In Vitro Imaging
Source: Molecules. 2022 Nov 21;27(22):8085. doi: 10.3390/molecules27228085 (PMC9693165; doi:10.3390/molecules27228085)
Supplement: Supplementary file 1 [file molecules-27-08085-s001.zip]

Archive with 1 entries (1 files):
- molecules-2033379-supplementary.pdf
